# Supplementary material for: Sequence, distribution and chromosomal context of class I and class II pilin genes of Neisseria meningitidis identified in whole genome sequences
Source: BMC Genomics. 2014 Apr 1;15:253. doi: 10.1186/1471-2164-15-253 (PMC4023411; doi:10.1186/1471-2164-15-253)
Supplement: Additional file 2 — N. meningitidis isolates with full length class I pilE. Table showing the ID, isolate name, year and country of isolation, sequence type and clonal complex information for all isolates with full length class I pilE identified in this work. The pilE allele ID is also shown. [file 1471-2164-15-253-S2.xlsx]

## Sheet: Sheet1
PubMLST ID	ISOLATE	COUNTRY	YEAR	SEROGROUP	ST	CLONAL COMPLEX	NEIS0210 (pilE) allele ID
35	26	Niger	1963	A	4	ST-4 complex/subgroup IV	17
237	H44/76	Norway	1976	B	32	ST-32 complex/ET-5 complex	20
409	BZ 198	The Netherlands	1986	B	41	ST-41/44 complex/Lineage 3	5
410	BZ 232	The Netherlands	1964	B	38	ST-37 complex	23
417	NG 3/88	Norway	1988	B	12	-	24
420	NG F26	Norway	1988	B	13	ST-269 complex	25
422	NG H41	Norway	1988	B	27	-	26
423	NG H38	Norway	1988	B	36	-	27
424	NG E31	Norway	1988	B	15	ST-364 complex	28
430	NG 080	Norway	1981	B	32	ST-32 complex/ET-5 complex	29
613	Z2491	Gambia	1983	A	4	ST-4 complex/subgroup IV	2
656	E26	Norway	1988	X	39	ST-198 complex	33
18968	M10_240474	UK	2010	B	269	ST-269 complex	265
19023	M10_240473	UK	2010	B	1161	ST-269 complex	122
19027	M10_240484	UK	2010	B	1097	ST-41/44 complex/Lineage 3	123
19030	M10_240489	UK	2010	B	461	ST-461 complex	283
19032	M10_240498	UK	2010	B	41	ST-41/44 complex/Lineage 3	52
19959	M10_240499	UK	2010	B	275	ST-269 complex	125
19961	M10_240502	UK	2010	B	340	ST-41/44 complex/Lineage 3	567
19962	M10_240503	UK	2010	Y	23	ST-23 complex/Cluster A3	587
19963	M10_240505	UK	2010	Y	1655	ST-23 complex/Cluster A3	126
19965	M10_240508	UK	2010	B	1575	-	522
19966	M10_240511	UK	2010	B	4713	-	127
19967	M10_240512	UK	2010	B	41	ST-41/44 complex/Lineage 3	128
19969	M10_240515	UK	2010	B	269	ST-269 complex	129
19972	M10_240522	UK	2010	B	41	ST-41/44 complex/Lineage 3	130
19978	M10_240532	UK	2010	B	41	ST-41/44 complex/Lineage 3	131
19979	M10_240534	UK	2010	Y	1655	ST-23 complex/Cluster A3	132
19981	M10_240540	UK	2010	Y	9814	ST-23 complex/Cluster A3	133
19983	M10_240547	UK	2010	B	749	ST-32 complex/ET-5 complex	480
19986	M10_240550	UK	2010	B	1163	ST-269 complex	134
19989	M10_240558	UK	2010	B	1992	ST-41/44 complex/Lineage 3	135
19991	M10_240566	UK	2010	B	213	ST-213 complex	136
19999	M10_240581	UK	2010	NG	1136	ST-1136 complex	495
20000	M10_240582	UK	2010	B	34	ST-32 complex/ET-5 complex	505
20001	M10_240583	UK	2010	B	9816	-	137
20003	M10_240586	UK	2010	B	485	ST-41/44 complex/Lineage 3	138
20004	M10_240587	UK	2010	B	9879	ST-41/44 complex/Lineage 3	139
20006	M10_240590	UK	2010	Y	23	ST-23 complex/Cluster A3	140
20008	M10_240592	UK	2010	B	6782	ST-41/44 complex/Lineage 3	573
20015	M10_240606	UK	2010	B	213	ST-213 complex	141
20023	M10_240618	UK	2010	29E	2435	ST-60 complex	507
20024	M10_240619	UK	2010	B	213	ST-213 complex	142
20025	M10_240621	UK	2010	B	213	ST-213 complex	143
20026	M10_240622	UK	2010	B	9880	-	144
20029	M10_240626	UK	2010	B	4401	ST-269 complex	145
20030	M10_240627	UK	2010	B	6083	ST-32 complex/ET-5 complex	486
20034	M10_240634	UK	2010	B	42	ST-41/44 complex/Lineage 3	146
20047	M10_240652	UK	2010	B	275	ST-269 complex	589
20037	M10 240639	UK	2010	B	284	-	436
20049	M10_240659	UK	2010	B	41	ST-41/44 complex/Lineage 3	147
20051	M10_240662	UK	2010	B	9882	ST-41/44 complex/Lineage 3	535
20056	M10_240670	UK	2010	B	269	ST-269 complex	595
20059	M10_240675	UK	2010	Y	168	ST-167 complex	477
20060	M10_240676	UK	2010	B	9828	-	435
20062	M10_240678	UK	2010	B	340	ST-41/44 complex/Lineage 3	148
20064	M10_240682	UK	2010	B	269	ST-269 complex	437
20068	M10_240687	UK	2010	B	60	ST-60 complex	459
20070	M10_240690	UK	2010	B	1090	ST-41/44 complex/Lineage 3	149
20071	M10_240693	UK	2010	B	1430	ST-60 complex	531
20078	M10_240704	UK	2010	B	269	ST-269 complex	150
20079	M10_240705	UK	2010	C	5133	ST-103 complex	151
20080	M10_240707	UK	2010	B	1194	ST-41/44 complex/Lineage 3	537
20082	M10_240709	UK	2010	B	479	ST-269 complex	152
20083	M10_240711	UK	2010	B	275	ST-269 complex	483
20086	M10_240716	UK	2010	B	461	ST-461 complex	153
20087	M10_240717	UK	2010	B	9830	ST-213 complex	154
20088	M10_240718	UK	2010	B	9885	ST-60 complex	618
20096	M10_240729	UK	2010	B	1049	ST-269 complex	155
20099	M10_240732	UK	2010	Y	23	ST-23 complex/Cluster A3	156
20102	M10_240742	UK	2010	B	8955	ST-213 complex	594
20104	M10_240745	UK	2010	Y	1655	ST-23 complex/Cluster A3	157
20107	M10_240748	UK	2010	B	485	ST-41/44 complex/Lineage 3	158
20109	M10_240750	UK	2010	B	8203	ST-41/44 complex/Lineage 3	434
20110	M10_240751	UK	2010	B	213	ST-213 complex	159
20111	M10_240752	UK	2010	B	1161	ST-269 complex	160
20117	M10_240762	UK	2010	B	41	ST-41/44 complex/Lineage 3	161
20123	M10_240771	UK	2010	B	8068	ST-282 complex	162
20125	M10_240773	UK	2010	B	9841	ST-41/44 complex/Lineage 3	163
20127	M10_240775	UK	2010	B	41	ST-41/44 complex/Lineage 3	164
20129	M10_240777	UK	2010	Y	23	ST-23 complex/Cluster A3	165
20131	M10_240779	UK	2010	B	269	ST-269 complex	166
20132	M10_240781	UK	2010	Y	3651	ST-22 complex	476
20133	M10_240783	UK	2010	B	1161	ST-269 complex	511
20134	M10_240785	UK	2010	B	3447	ST-41/44 complex/Lineage 3	167
20139	M10_240790	UK	2010	B	259	ST-32 complex/ET-5 complex	487
20140	M10_240793	UK	2010	B	6782	ST-41/44 complex/Lineage 3	519
20145	M10_240803	UK	2010	B	1194	ST-41/44 complex/Lineage 3	536
20146	M10_240804	UK	2010	Y	1655	ST-23 complex/Cluster A3	168
20147	M10_240805	UK	2010	B	4713	-	169
20148	M10_240807	UK	2010	B	41	ST-41/44 complex/Lineage 3	170
20150	M10_240809	UK	2010	B	41	ST-41/44 complex/Lineage 3	171
20152	M10_240811	UK	2010	B	9888	ST-1157 complex	172
20156	M10_240819	UK	2010	B	1163	ST-269 complex	173
20164	M11_240000	UK	2011	Y	23	ST-23 complex/Cluster A3	174
20168	M11_240004	UK	2011	B	1161	ST-269 complex	175
20170	M11_240006	UK	2011	B	8049	ST-32 complex/ET-5 complex	497
20172	M11_240008	UK	2011	B	2783	ST-41/44 complex/Lineage 3	467
20173	M11_240010	UK	2011	B	269	ST-269 complex	559
20174	M11_240011	UK	2011	B	42	ST-41/44 complex/Lineage 3	176
20175	M11_240012	UK	2011	B	154	ST-41/44 complex/Lineage 3	549
20176	M11_240013	UK	2011	B	9890	ST-32 complex/ET-5 complex	516
20177	M11_240014	UK	2011	B	9891	ST-461 complex	177
20182	M11_240019	UK	2011	B	8063	ST-35 complex	503
20187	M11_240025	UK	2011	B	1049	ST-269 complex	178
20192	M11_240030	UK	2011	B	269	ST-269 complex	179
20193	M11_240031	UK	2011	Y	1655	ST-23 complex/Cluster A3	180
20199	M11_240038	UK	2011	Y	168	ST-167 complex	500
20210	M11_240050	UK	2011	B	213	ST-213 complex	509
20211	M11_240052	UK	2011	B	461	ST-461 complex	465
20212	M11_240053	UK	2011	B	41	ST-41/44 complex/Lineage 3	433
20213	M11_240054	UK	2011	B	41	ST-41/44 complex/Lineage 3	181
20217	M11_240058	UK	2011	B	275	ST-269 complex	182
20218	M11_240059	UK	2011	B	9832	ST-41/44 complex/Lineage 3	183
20219	M11_240060	UK	2011	B	2380	ST-35 complex	184
20221	M11_240062	UK	2011	B	275	ST-269 complex	185
20222	M11_240063	UK	2011	B	41	ST-41/44 complex/Lineage 3	186
20223	M11_240064	UK	2011	Y	7786	-	514
20225	M11_240066	UK	2011	B	275	ST-269 complex	187
20227	M11_240068	UK	2011	NG	9844	-	188
20228	M11_240069	UK	2011	B	35	ST-35 complex	189
20229	M11_240070	UK	2011	B	269	ST-269 complex	473
20230	M11_240071	UK	2011	Y	767	ST-167 complex	479
20231	M11_240072	UK	2011	B	275	ST-269 complex	190
20239	M11_240083	UK	2011	B	461	ST-461 complex	191
20241	M11_240085	UK	2011	B	340	ST-41/44 complex/Lineage 3	192
20242	M11_240086	UK	2011	B	1774	ST-269 complex	193
20243	M11_240088	UK	2011	B	485	ST-41/44 complex/Lineage 3	194
20244	M11_240094	UK	2011	C	5133	ST-103 complex	195
20245	M11_240096	UK	2011	Y	1655	ST-23 complex/Cluster A3	196
20246	M11_240097	UK	2011	B	2799	ST-41/44 complex/Lineage 3	197
20248	M11_240100	UK	2011	B	9239	ST-103 complex	198
20249	M11_240108	UK	2011	B	2632	ST-41/44 complex/Lineage 3	199
20251	M11_240110	UK	2011	B	1194	ST-41/44 complex/Lineage 3	541
20254	M11_240113	UK	2011	B	2666	ST-213 complex	200
20255	M11_240115	UK	2011	B	5981	ST-41/44 complex/Lineage 3	201
20256	M11_240116	UK	2011	Y	1655	ST-23 complex/Cluster A3	202
20257	M11_240117	UK	2011	B	9821	ST-60 complex	203
20258	M11_240119	UK	2011	B	437	ST-41/44 complex/Lineage 3	520
20263	M11_240125	UK	2011	B	3818	ST-41/44 complex/Lineage 3	204
20265	M11_240128	UK	2011	B	4713	-	205
20266	M11_240129	UK	2011	B	282	ST-282 complex	206
20267	M11_240131	UK	2011	B	162	ST-162 complex	461
20269	M11_240133	UK	2011	B	18	ST-18 complex	207
20271	M11_240137	UK	2011	B	213	ST-213 complex	208
20272	M11_240139	UK	2011	B	1161	ST-269 complex	209
20273	M11_240145	UK	2011	B	2080	ST-41/44 complex/Lineage 3	515
20275	M11_240147	UK	2011	B	213	ST-213 complex	210
20277	M11_240149	UK	2011	B	2314	ST-41/44 complex/Lineage 3	590
20278	M11_240150	UK	2011	B	7939	ST-269 complex	211
20279	M11_240151	UK	2011	B	479	ST-269 complex	212
20283	M11_240163	UK	2011	B	327	ST-41/44 complex/Lineage 3	602
20284	M11_240164	UK	2011	B	5861	ST-41/44 complex/Lineage 3	213
20289	M11_240170	UK	2011	B	10139	ST-41/44 complex/Lineage 3	214
20292	M11_240175	UK	2011	B	33	ST-32 complex/ET-5 complex	493
20302	M11_240192	UK	2011	Y	1655	ST-23 complex/Cluster A3	215
20307	M11_240207	UK	2011	C	839	ST-41/44 complex/Lineage 3	555
20309	M11_240210	UK	2011	Y	23	ST-23 complex/Cluster A3	216
20311	M11_240212	UK	2011	B	275	ST-269 complex	538
20312	M11_240213	UK	2011	B	1194	ST-41/44 complex/Lineage 3	217
20315	M11_240216	UK	2011	Y	1655	ST-23 complex/Cluster A3	218
20319	M11_240232	UK	2011	B	35	ST-35 complex	219
20320	M11_240233	UK	2011	NG	9835	ST-226 complex	220
20321	M11_240234	UK	2011	C	5238	-	221
20322	M11_240236	UK	2011	B	1161	ST-269 complex	222
20326	M11_240243	UK	2011	B	9845	-	621
20332	M11_240251	UK	2011	B	269	ST-269 complex	223
20333	M11_240255	UK	2011	B	1090	ST-41/44 complex/Lineage 3	224
20334	M11_240256	UK	2011	B	9822	ST-41/44 complex/Lineage 3	225
20335	M11_240258	UK	2011	Y	23	ST-23 complex/Cluster A3	606
20336	M11_240259	UK	2011	B	41	ST-41/44 complex/Lineage 3	226
20340	M11_240265	UK	2011	B	9836	ST-269 complex	227
20344	M11_240275	UK	2011	B	269	ST-269 complex	228
20351	M11_240283	UK	2011	Y	23	ST-23 complex/Cluster A3	229
20352	M11_240284	UK	2011	B	1161	ST-269 complex	230
20353	M11_240285	UK	2011	B	33	ST-32 complex/ET-5 complex	489
20354	M11_240286	UK	2011	B	9894	-	231
20355	M11_240287	UK	2011	B	9846	ST-865 complex	526
20356	M11_240289	UK	2011	B	340	ST-41/44 complex/Lineage 3	232
20357	M11_240290	UK	2011	B	9895	ST-213 complex	233
20358	M11_240291	UK	2011	B	2363	ST-41/44 complex/Lineage 3	234
20360	M11_240295	UK	2011	B	303	ST-41/44 complex/Lineage 3	235
20366	M11_240303	UK	2011	B	275	ST-269 complex	441
20367	M11_240304	UK	2011	B	2888	-	506
20381	M11_240323	UK	2011	B	9847	-	574
20382	M11_240324	UK	2011	C	32	ST-32 complex/ET-5 complex	488
20387	M11_240334	UK	2011	B	6604	ST-269 complex	236
20393	M11_240342	UK	2011	B	32	ST-32 complex/ET-5 complex	490
20397	M11_240347	UK	2011	C	5133	ST-103 complex	237
20398	M11_240348	UK	2011	B	213	ST-213 complex	238
20399	M11_240349	UK	2011	W-135	22	ST-22 complex	547
20400	M11_240350	UK	2011	B	9838	ST-41/44 complex/Lineage 3	460
20402	M11_240353	UK	2011	B	275	ST-269 complex	239
20408	M11_240365	UK	2011	B	41	ST-41/44 complex/Lineage 3	240
20409	M11_240366	UK	2011	B	33	ST-32 complex/ET-5 complex	508
20410	M11_240367	UK	2011	B	46	ST-41/44 complex/Lineage 3	241
20417	M11_240376	UK	2011	B	269	ST-269 complex	242
20418	M11_240381	UK	2011	B	162	ST-162 complex	243
20420	M11_240383	UK	2011	B	3077	ST-35 complex	532
20421	M11_240386	UK	2011	B	41	ST-41/44 complex/Lineage 3	244
20422	M11_240387	UK	2011	W-135	184	ST-22 complex	613
20423	M11_240388	UK	2011	B	9823	ST-269 complex	245
20427	M11_240392	UK	2011	B	290	ST-32 complex/ET-5 complex	494
20428	M11_240394	UK	2011	B	5103	ST-60 complex	611
20429	M11_240395	UK	2011	B	1163	ST-269 complex	564
20431	M11_240397	UK	2011	B	1161	ST-269 complex	527
20437	M11_240405	UK	2011	B	1161	ST-269 complex	246
20439	M11_240409	UK	2011	B	269	ST-269 complex	247
20440	M11_240411	UK	2011	Y	4183	ST-23 complex/Cluster A3	248
20441	M11_240412	UK	2011	B	1430	ST-60 complex	439
20442	M11_240413	UK	2011	B	9826	ST-269 complex	249
20447	M11_240424	UK	2011	B	3101	ST-41/44 complex/Lineage 3	250
20457	M11_240440	UK	2011	B	60	ST-60 complex	533
