# Supplementary material for: Sequence, distribution and chromosomal context of class I and class II pilin genes of Neisseria meningitidis identified in whole genome sequences
Source: BMC Genomics. 2014 Apr 1;15:253. doi: 10.1186/1471-2164-15-253 (PMC4023411; doi:10.1186/1471-2164-15-253)
Supplement: Additional file 3 — N. meningitidis isolates with full length class II pilE. Table showing the ID, isolate name, year and country of isolation, sequence type and clonal complex information for all isolates with full length class II pilE identified in this work. The pilE allele ID is also shown. [file 1471-2164-15-253-S3.xlsx]

## Sheet: Sheet1
PubMLST ID	ISOLATE	COUNTRY	YEAR	SEROGROUP	ST	CLONAL COMPLEX	NEIS0210 (pilE) allele ID
314	D1	Mali	1989	C	11	ST-11 complex/ET-37 complex	4
343	500	Italy	1984	C	11	ST-11 complex/ET-37 complex	4
344	F1576	Ghana	1984	C	11	ST-11 complex/ET-37 complex	4
349	38VI	USA	1964	B	11	ST-11 complex/ET-37 complex	4
369	M597	Israel	1988	C	11	ST-11 complex/ET-37 complex	4
391	90/18311	UK	1990	C	11	ST-11 complex/ET-37 complex	4
436	NG P20	Norway	1969	B	11	ST-11 complex/ET-37 complex	4
468	BRAZ10	Brazil	1976	C	11	ST-11 complex/ET-37 complex	4
507	MA-5756	Spain	1985	C	11	ST-11 complex/ET-37 complex	4
19968	M10_240514	UK	2010	W-135	11	ST-11 complex/ET-37 complex	4
20057	M10_240671	UK	2010	W-135	11	ST-11 complex/ET-37 complex	4
20066	M10_240684	UK	2010	B	11	ST-11 complex/ET-37 complex	4
20154	M10_240817	UK	2010	W-135	11	ST-11 complex/ET-37 complex	4
20155	M10_240818	UK	2010	C	11	ST-11 complex/ET-37 complex	4
20158	M10_240821	UK	2010	W-135	11	ST-11 complex/ET-37 complex	4
20196	M11_240035	UK	2011	W-135	11	ST-11 complex/ET-37 complex	4
20215	M11_240056	UK	2011	B	11	ST-11 complex/ET-37 complex	4
20216	M11_240057	UK	2011	W-135	11	ST-11 complex/ET-37 complex	4
20226	M11_240067	UK	2011	W-135	11	ST-11 complex/ET-37 complex	4
20234	M11_240076	UK	2011	C	11	ST-11 complex/ET-37 complex	4
20247	M11_240099	UK	2011	W-135	11	ST-11 complex/ET-37 complex	4
20288	M11_240168	UK	2011	W-135	11	ST-11 complex/ET-37 complex	4
20329	M11_240247	UK	2011	C	11	ST-11 complex/ET-37 complex	4
20359	M11_240294	UK	2011	C	11	ST-11 complex/ET-37 complex	4
20368	M11_240305	UK	2011	W-135	11	ST-11 complex/ET-37 complex	4
20424	M11_240389	UK	2011	W-135	11	ST-11 complex/ET-37 complex	4
20436	M11_240403	UK	2011	W-135	11	ST-11 complex/ET-37 complex	4
20444	M11_240417	UK	2011	W-135	11	ST-11 complex/ET-37 complex	4
20449	M11_240427	UK	2011	W-135	11	ST-11 complex/ET-37 complex	4
1	A4/M1027	USA	1937	A	4	ST-4 complex/subgroup IV	12
2	120M	Pakistan	1967	A	1	ST-1 complex/subgroup I/II	14
10	6748	Canada	1971	A	1	ST-1 complex/subgroup I/II	14
11	129	Germany	1964	A	1	ST-1 complex/subgroup I/II	14
13	139M	Philippines	1968	A	1	ST-1 complex/subgroup I/II	14
61	393	Greece	1968	A	1	ST-1 complex/subgroup I/II	14
67	S5611	Australia	1977	A	1	ST-1 complex/subgroup I/II	14
401	BZ 133	The Netherlands	1977	B	10300	ST-1 complex/subgroup I/II	14
466	371	India	1980	A	1	ST-1 complex/subgroup I/II	14
488	106	Morocco	1967	A	1	ST-1 complex/subgroup I/II	14
643	AK22	Greece	1992	B	153	ST-8 complex/Cluster A4	14
7	7891	Finland	1975	A	5	ST-5 complex/subgroup III	15
24	S4355	Denmark	1974	A	5	ST-5 complex/subgroup III	15
82	11-004	China	1984	A	5	ST-5 complex/subgroup III	15
84	IAL2229	Brazil	1976	A	5	ST-5 complex/subgroup III	15
120	F4698	Saudi Arabia	1987	A	5	ST-5 complex/subgroup III	15
128	F6124	Chad	1988	A	5	ST-5 complex/subgroup III	15
210	H1964	UK	1987	A	5	ST-5 complex/subgroup III	15
239	154	China	1966	A	6	ST-5 complex/subgroup III	15
299	80049	China	1963	A	5	ST-5 complex/subgroup III	15
451	14/1455	Russia	1970	A	5	ST-5 complex/subgroup III	15
493	322/85	Germany	1985	A	2	ST-1 complex/subgroup I/II	15
597	92001	China	1992	A	7	ST-5 complex/subgroup III	15
20072	M10_240694	UK	2010	Y	1466	ST-174 complex	15
20115	M10_240759	UK	2010	Y	1466	ST-174 complex	15
20232	M11_240073	UK	2011	Y	1466	ST-174 complex	15
20282	M11_240161	UK	2011	Y	1466	ST-174 complex	15
20308	M11_240209	UK	2011	Y	1466	ST-174 complex	15
20310	M11_240211	UK	2011	Y		ST-174 complex	15
20338	M11_240262	UK	2011	A	4789	ST-5 complex/subgroup III	15
34	20	Niger	1963	A	1	ST-1 complex/subgroup I/II	16
64	254	Djibouti	1966	A	1	ST-1 complex/subgroup I/II	18
398	BZ 10	The Netherlands	1967	B	8	ST-8 complex/Cluster A4	22
407	BZ 163	The Netherlands	1979	B	9	ST-8 complex/Cluster A4	22
638	G2136	UK	1986	B	8	ST-8 complex/Cluster A4	22
639	B6116/77	Iceland	1977	B	10	ST-8 complex/Cluster A4	22
640	SB25	South Africa	1990	C	8	ST-8 complex/Cluster A4	22
641	94/155	New Zealand	1994	C	66	ST-8 complex/Cluster A4	22
492	79128	China	1979	A	3	ST-1 complex/subgroup I/II	30
494	79126	China	1979	A	3	ST-1 complex/subgroup I/II	30
642	312 901	UK	1996	C	8	ST-8 complex/Cluster A4	31
644	L93/4286	UK	1993	C	11	ST-11 complex/ET-37 complex	32
20053	M10_240666	UK	2010	W-135	1466	ST-174 complex	81
20285	M11_240165	UK	2011	Y	1466	ST-174 complex	82
20458	M11_240441	UK	2011	W-135	2977	ST-174 complex	84
20261	M11_240123	UK	2011	B	3537	ST-11 complex/ET-37 complex	104
