# Supplementary material for: Sequence, distribution and chromosomal context of class I and class II pilin genes of Neisseria meningitidis identified in whole genome sequences
Source: BMC Genomics. 2014 Apr 1;15:253. doi: 10.1186/1471-2164-15-253 (PMC4023411; doi:10.1186/1471-2164-15-253)
Supplement: Additional file 4 — pilE allele in eight additional reference N. meningitidis isolates. Table showing the ID, isolate name, year and country of isolation, sequence type and clonal complex information for eight meningococcal isolates. These WGS are used as references as they are published as fully assembled, closed genomes. The pilE allele ID is also shown. [file 1471-2164-15-253-S4.xlsx]

## Sheet: Sheet1
PubMLST ID	ISOLATE	COUNTRY	YEAR	SEROGROUP	ST	CLONAL COMPLEX	pilE CLASS	NEIS0210 (pilE) allele ID
698	FAM18	USA	1983	C	11	ST-11 complex/ET-37 complex	Class II	3
19260	WUE 2594	Germany	1991	A	5	ST-5 complex/subgroup III	Class II	15
19263	NZ-05/33	New Zealand	2005		42	ST-41/44 complex/Lineage 3	Class I	399
19261	alpha710	Germany			136	ST-41/44 complex/Lineage 3	Class I	51
30	alpha14	Germany	1999	NG	53	ST-53 complex	Class I	7
240	MC58	UK	1983	B	74	ST-32 complex/ET-5 complex	Class I	1
19265	M01-240355	UK	2001		213	ST-213 complex	Class I	268
1038	8013	France	1989	C	177	ST-18 complex	Class I	6
