# Supplementary material for: Sequence, distribution and chromosomal context of class I and class II pilin genes of Neisseria meningitidis identified in whole genome sequences
Source: BMC Genomics. 2014 Apr 1;15:253. doi: 10.1186/1471-2164-15-253 (PMC4023411; doi:10.1186/1471-2164-15-253)
Supplement: Additional file 7 — Sequences of putative G4 and Sma Cla sequences annotated in this study. Table of the G4 and Sma/Cla sequences identified in the pilE/pilS regions of WGS annotated in this study. [file 1471-2164-15-253-S7.xlsx]

## Sheet: Sheet1
PubMLST ID	ISOLATE	CLONAL COMPLEX	pilE CLASS	PUTATIVE Sma/Cla SEQUENCE	Sma/Cla LENGTH	PUTATIVE G4 SEQUENCE
237	H44 /76	32	Class I	GGGTGGCTTCCTTTTTAAAGGTTTGCAAGGCAAGCGGGGGCGTCCGTTTTGGCTGAAAATAATATAT	67	GGGTGGGTTGGGTGGG
20000	M10_240582	32	Class I	GGGGGCGTCCGTTTTGGCTGAAAATAATATAT	32	GGGTGGGTTGGGTGGG
20030	M10_240627	32	Class I	GGGTGGCTTCCTTTTTAAAGGTTTGCAAGGCAAGCGGGGGCGTCCGTTTTGGCTGAAAATAATATAT	67	GGGTGGGTTGGGTGGG
20139	M10_240790	32	Class I	GGGTGGCTTCCTTTTTAAAGGTTTGCAAGGCAAGCGGGGGCGTCCGTTTTGGCTGAAAATAATATAT	67	GGGTGGGTTGGGTGGG
20161*	M10_240824	32	Class I	GGGTGGCTTCCTTTTTAAAGGTTTGCAAGGCAAGCGGGGGCGTCCGTTTTGGCTGAAAATAATATAT	67	GGTGGGTTGGGTGGG
20170	M11_240006	32	Class I	GGGTGGCTTCCTTTTTAAAGGTTTGCAAGGCAAGCGGGGGCGTCCGTTTTGGCTGAAAATAATATAT	67	GGGTGGGTTGGGTGGG
20250*	M11_240109	32	Class I	GGTGGCTTCATTTTAAGGGTTTGCAAGGCAGGCGGGGTCGTCCGTTTTGGTGGAAATAATATAT	64	GGGTGGGGTGGGTGGG
20292	M11_240175	32	Class I	GGGTGGCTTCCTTTTTAAAGGTTTGCAAGGCAAGCGGGGGCGTCCGTTTTGGCTGAAAATAATATAT	67	GGGTGGGTTGGGTGGG
20382	M11_240324	32	Class I	GGGTGGCTTCCTTTTTAAAGGTTTGCAAGGCAAGCGGGGGCGTCCGTTTTGGCTGAAAATAATATAT	67	GGGTGGGTTGGGTGGG
20409	M11_240366	32	Class I	GGGTGGCTTCCTTTTTAAAGGTTTGCAAGGCAAGCGGGGGCGTCCGTTTTGGCTGAAAATAATATAT	67	GGGTGGGTTGGGTGGG
240	MC58	32	Class I	GGGTGGCTTCCTTTTTAAAGGTTTGCAAGGCAAGCGGGGGCGTCCGTTTTGGCTGAAAATAATATAT	67	GGGTGGGTTGGGTGGG
19261	α710	41/44	Class I	GGGTGGCTTCCTTTTTAAAGGTTTGCAAGGCAAGCGGGGTCGTCCGTTTTGGTGGAAATAATATAT	66	GGGTGGGTTGGGTGGG
19263	NZ-05/33	41/44	Class I	GGGTGGCTTCCTTTTTAAAGGTTTGCAAGGCAAGCGGGGTCGTCCGTTTTGGTGGAAAATAATATAT	67	GGGTGGGTTGGGTGGG
19266*	M01_240149	41/44	Class I	ABSENT		GGGTGGGTTGGGTGGG
19032	M10_240498	41/44	Class I	GGGTGGCTTCATTTTAAGGGTTTGCAAGGCTGGCGGGGTCGTCCGTTTTGGTGAAAATAATATAT	65	GGGTGGGTTGGGTGGG
19967	M10_240512	41/44	Class I	GGGTGGCTTCCTTTTTAAAGGTTTGCAAGGCAGGTAGGGGCGTCCGTTTTGGCTGAAAATAATATAT	67	GGGTGGGTTGGGTGGG
19972	M10_240522	41/44	Class I	GGGTGGCTTCCTTTTTAAAGGTTTGCAAGGCAGGTAGGGGCGTCCGTTTTGGCTGAAAATAATATAT	67	GGGTGGGTTGGGTGGG
19978	M10_240532	41/44	Class I	GGTGGCTTCATTTTTAAAGGTTTGCAAGGCAAGCGGGGTCGTCCGTTTTGGTGGAAAATAATATAT	66	GGGTGGGTTGGGTGGG
20117	M10_240762	41/44	Class I	GGGTGGCTTCCTTTTTAAGGGTTTGCAAGGCAAGCGGGGGCGTCCGTTTTGGCTGAAAATAATAT	65	GGGTGGGTGTGGGTGGG
20148	M10_240807	41/44	Class I	GGGTGGCTTCATTTTAAGGGTTTGCAAGGCAGGCGGGGGCGTCCGTTTTGGTGAAAATAATATAT	65	GGGTGGGTTGGGTGGG
20150	M10_240809	41/44	Class I	GGGTGGCTTCCTTTTTAAAGGTTTGCAAGGCAAGCGGGGTCGTCCGTTTTGGTGGAAAATAATATAT	67	GGGTGGGTTGGGTGGG
20213	M11_240054	41/44	Class I	GGGTGGCTTCATTTTAAGGGTTTGCAAGGCAGGCGGGGTCGTCCGTTTTGGTGAAAATAATATAT	65	GGGTGGGTTGGGTGGG
20222	M11_240063	41/44	Class I	GGGTGGCTTCCTTTTTAAAGGTTTGCAAGGCAGGTAGGGGCGTCCGTTTTGGCTGAAAATAATATAT	67	GGGTGGGTGTGGGTGGG
19023	M10_240473	269	Class I	GGGTGGCTTCCTTTTAAAGGTTTGCAAGGCAGGCGGGGTCGTCCGTTTTGGTGGAAATAATATAT	65	GGGTGGGTTGGGTGGG
20083	M10_240711	269	Class I	GGGTGGCTTCCTTTTTAAAGGTTTGCAAGGCAAGCGGGGTCGTCCGTTTTGGTGGAAATAATATAT	66	GGGTGGGTTGGGTGGG
20168	M11_240004	269	Class I	GGGTGGCTTCCTTTTAAAGGTTTGCAAGGCAGGCGGGGTCGTCCGTTTTGGTGGAAATAATATAT	65	GGGTGGGTTGGGTGGG
20225	M11_240066	269	Class I	GGGTGGCTTCATTTTAAGGGTTTGCAAGGCAGGCGGGGTCGTCCGTTTTGGTGGAAATAATATAT	65	GGGTGGGTTGGGTGGG
20272	M11_240139	269	Class I	GGGTGGCTTCCTTTTTAAAGGTTTGCAAGGCAAGCGGGGTCGTCCGTTTTGGTGGAAAATAATATAT	67	GGGTGGGTTGGGTGGG
20352	M11_240284	269	Class I	GGGTGGCTTCCTTTTAAAGGTTTGCAAGGCAGGCGGGGTCGTCCGTTTTGGTGGAAATAATATAT	65	GGGTGGGTTGGGTGGG
20387	M11_240334	269	Class I	GGGTGGCTTCCTTTTAAAGGTTTGCAAGGCAGGCGGGGTCGTCCGTTTTGGTGGAAATAATATAT	65	GGGTGGGTTGGGTGGG
20431	M11_240397	269	Class I	GGGTGGCTTCCTTTTAAAGGTTTGCAAGGCAGGCGGGGTCGTCCGTTTTGGTGGAAATAATATAT	65	GGGTGGGTTGGGTGGG
20437	M11_240405	269	Class I	GGGTGGCTTCCTTTTAAAGGTTTGCAAGGCAGGCGGGGTCGTCCGTTTTGGTGGAAATAATATAT	65	GGGTGGGTTGGGTGGG
20442	M11_240413	269	Class I	GGGTGGCTTCCTTTTAAAGGTTTGCAAGGCAGGCGGGGTCGTCCGTTTTGGTGGAAATAATATAT	65	GGGTGGGTTGGGTGGG
19986	M10_240550	269	Class I	GGGTGGCTTCATTTTAAGGGTTTGCAAGGCAGGCGGGGTCGTCCGTTTTGGTGGAAATAATATAT	65	GGGTGGGTTGGGTGGG
35	26	4	Class I	GAGTGGCTTCCTTTTTAAAGGTTTGCAAGGCAGGCAGGGGCGTCCGTTTTGGCTGAAAATAATATAT	67	GGGTGGGATGGGTGGG
613	Z2491	4	Class I	GAGTGGCTTCCTTTTTAAAGGTTTGCAAGGCAGGCAGGGGCGTCCGTTTTGGCTGAAAATAATATAT	67	GGGTGGGATGGGTGGG
1	A4/M1027	4	Class II	GGGTGGCTTCCTTTTTAAGGGTTTGCAAGGCAAGCGGGGGCGTCCGTTTTGGCTGAAAATAATATAT	67	ND
13	139M	1	Class II	GGGTGGCTTCCTTTTTAAGGGTTTGCAAGGCAAGCGGGGGCGTCCGTTTTGGCTGAAAATAATATAT	67	ABSENT
64	254	1	Class II	GGGTGGCTTCCTTTTTAAGGGTTTGCAAGGCAAGCGGGGGCGTCCGTTTTGGCTGAAAATAATATAT	67	ABSENT
493	322/85	1	Class II	GGGTGGCTTCCTTTTTAAGGGTTTGCAAGGCAAGCGGGGGCGTCCGTTTTGGCTGAAAATAATATAT	67	ABSENT
67	S5611	1	Class II	GGGTGGCTTCCTTTTTAAGGGTTTGCAAGGCAAGCGGGGGCGTCCGTTTTGGCTGAAAATAATATAT	67	ABSENT
488	106	1	Class II	GGGTGGCTTCCTTTTTAAGGGTTTGCAAGGCAAGCGGGGGCGTCCGTTTTGGCTGAAAATAATATAT	67	ABSENT
398	BZ10	8	Class II	GGGTGGCTTCCTTTTTAAAGGTTTGCAAGGCAAGCGGGGTCGTCCGTTTTGGTGGAAATAATATAT	66	ABSENT
407	BZ163	8	Class II	GGGTGGCTTCCTTTTTAAAGGTTTGCAAGGCAAGCGGGGTCGTCCGTTTTGGTGGAAATAATATAT	66	ABSENT
638	G2136	8	Class II	GGGTGGCTTCCTTTTTAAAGGTTTGCAAGGCAAGCGGGGTCGTCCGTTTTGGTGGAAATAATATAT	66	ABSENT
639	B6116/77	8	Class II	GGGTGGCTTCCTTTTTAAAGGTTTGCAAGGCAAGCGGGGTCGTCCGTTTTGGTGGAAATAATATAT	66	ABSENT
640	SB25	8	Class II	GGGTGGCTTCCTTTTTAAAGGTTTGCAAGGCAAGCGGGGTCGTCCGTTTTGGTGGAAATAATATAT	66	ABSENT
641	94/155	8	Class II	GGGTGGCTTCCTTTTTAAAGGTTTGCAAGGCAAGCGGGGTCGTCCGTTTTGGTGGAAATAATATAT	66	ABSENT
642	312901	8	Class II	GGGTGGCTTCCTTTTTAAAGGTTTGCAAGGCAAGCGGGGTCGTCCGTTTTGGTGGAAATAATATAT	66	ABSENT
643	AK22	8	Class II	GGGTGGCTTCCTTTTTAAAGGTTTGCAAGGCAAGCGGGGTCGTCCGTTTTGGTGGAAATAATATAT	66	ABSENT
20338	M11_240262	5	Class II	GGGTGGCTTCCTTTTTAAGGGTTTGCAAGGCAAGCGGGGGCGTCCGTTTTGGCTGAAAATAATATAT	67	ABSENT
19260	WUE2594	5	Class II	GGGTGGCTTCCTTTTTAAGGGTTTGCAAGGCAAGCGGGGGCGTCCGTTTTGGCTGAAAATAATATAT	67	ABSENT
24	S4355	5	Class II	GGGTGGCTTCCTTTTTAAGGGTTTGCAAGGCAAGCGGGGGCGTCCGTTTTGGCTGAAAATAATATAT	67	ABSENT
120	F4698	5	Class II	GGGTGGCTTCCTTTTTAAGGGTTTGCAAGGCAAGCGGGGGCGTCCGTTTTGGCTGAAAATAATATAT	67	ABSENT
451	14/1455	5	Class II	GGGTGGCTTCCTTTTTAAGGGTTTGCAAGGCAAGCGGGGGCGTCCGTTTTGGCTGAAAATAATATAT	67	ABSENT
7	7891	5	Class II	GGGTGGCTTCCTTTTTAAGGGTTTGCAAGGCAAGCGGGGGCGTCCGTTTTGGCTGAAAATAATATAT	67	ABSENT
20053	M10.240666	174	Class II	GGGTGGCTTCATTTTTAAAGGTTTGCAAGGCAAGCGGGGTCGTCCGTTTTGGTGGAAAATAATATAT	67	ABSENT
20072	M10.240694	174	Class II	GGGTGGCTTCATTTTTAAAGGTTTGCAAGGCAAGCGGGGTCGTCCGTTTTGGTGGAAAATAATATAT	67	ABSENT
20115	M10.240759	174	Class II	GGGTGGCTTCATTTTTAAAGGTTTGCAAGGCAAGCGGGGTCGTCCGTTTTGGTGGAAAATAATATAT	67	ABSENT
20232	M11.240073	174	Class II	GGGTGGCTTCATTTTTAAAGGTTTGCAAGGCAAGCGGGGTCGTCCGTTTTGGTGGAAAATAATATAT	67	ABSENT
20282	M11.240161	174	Class II	GGGTGGCTTCATTTTTAAAGGTTTGCAAGGCAAGCGGGGTCGTCCGTTTTGGTGGAAAATAATATAT	67	ABSENT
20285	M11.240165	174	Class II	GGGTGGCTTCATTTTTAAAGGTTTGCAAGGCAAGCGGGGTCGTCCGTTTTGGTGGAAAATAATATAT	67	ABSENT
20308	M11.240209	174	Class II	GGGTGGCTTCATTTTTAAAGGTTTGCAAGGCAAGCGGGGTCGTCCGTTTTGGTGGAAAATAATATAT	67	ABSENT
20310	M11.240211	174	Class II	GGGTGGCTTCATTTTTAAAGGTTTGCAAGGCAAGCGGGGTCGTCCGTTTTGGTGGAAAATAATATAT	67	ABSENT
20458	M11.240441	174	Class II	GGGTGGCTTCATTTTTAAAGGTTTGCAAGGCAAGCGGGGTCGTCCGTTTTGGTGGAAAATAATATAT	67	ABSENT
19968	M10_240514	11	Class II	GGGTGGCTTCCTTTTTAAAGGTTTGCAAGGCAAGCGGGGTCGTCCGTTTTGGTGGAAATAATATAT	66	ABSENT
20057	M10_240671	11	Class II	GGGTGGCTTCCTTTTTAAAGGTTTGCAAGGCAAGCGGGGTCGTCCGTTTTGGTGGAAATAATATAT	66	ABSENT
20066	M10_240684	11	Class II	GGGTGGCTTCCTTTTTAAAGGTTTGCAAGGCAAGCGGGGTCGTCCGTTTTGGTGGAAATAATATAT	66	ABSENT
20154	M10_240817	11	Class II	GGGTGGCTTCCTTTTTAAAGGTTTGCAAGGCAAGCGGGGTCGTCCGTTTTGGTGGAAATAATATAT	66	ABSENT
20155	M10_240818	11	Class II	GGGTGGCTTCCTTTTTAAAGGTTTGCAAGGCAAGCGGGGTCGTCCGTTTTGGTGGAAATAATATAT	66	ABSENT
20158	M10_240821	11	Class II	GGGTGGCTTCCTTTTTAAAGGTTTGCAAGGCAAGCGGGGTCGTCCGTTTTGGTGGAAATAATATAT	66	ABSENT
20196	M11_240035	11	Class II	GGGTGGCTTCCTTTTTAAAGGTTTGCAAGGCAAGCGGGGTCGTCCGTTTTGGTGGAAATAATATAT	66	ABSENT
20215	M11_240056	11	Class II	GGGTGGCTTCCTTTTTAAAGGTTTGCAAGGCAAGCGGGGTCGTCCGTTTTGGTGGAAATAATATAT	66	ABSENT
20216	M11_240057	11	Class II	GGGTGGCTTCCTTTTTAAAGGTTTGCAAGGCAAGCGGGGTCGTCCGTTTTGGTGGAAATAATATAT	66	ABSENT
20226	M11_240067	11	Class II	GGGTGGCTTCCTTTTTAAAGGTTTGCAAGGCAAGCGGGGTCGTCCGTTTTGGTGGAAATAATATAT	66	ABSENT
20234	M11_240076	11	Class II	GGGTGGCTTCCTTTTTAAAGGTTTGCAAGGCAAGCGGGGTCGTCCGTTTTGGTGGAAATAATATAT	66	ABSENT
20247	M11_240099	11	Class II	GGGTGGCTTCCTTTTTAAAGGTTTGCAAGGCAAGCGGGGTCGTCCGTTTTGGTGGAAATAATATAT	66	ABSENT
20261	M11_240123	11	Class II	GGGTGGCTTCCTTTTTAAAGGTTTGCAAGGCAAGCGGGGTCGTCCGTTTTGGTGGAAATAATATAT	66	ABSENT
20288	M11_240168	11	Class II	GGGTGGCTTCCTTTTTAAAGGTTTGCAAGGCAAGCGGGGTCGTCCGTTTTGGTGGAAATAATATAT	66	ABSENT
20329	M11_240247	11	Class II	GGGTGGCTTCCTTTTTAAAGGTTTGCAAGGCAAGCGGGGTCGTCCGTTTTGGTGGAAATAATATAT	66	ABSENT
20359	M11_240294	11	Class II	GGGTGGCTTCCTTTTTAAAGGTTTGCAAGGCAAGCGGGGTCGTCCGTTTTGGTGGAAATAATATAT	66	ABSENT
20368	M11_240305	11	Class II	GGGTGGCTTCCTTTTTAAAGGTTTGCAAGGCAAGCGGGGTCGTCCGTTTTGGTGGAAATAATATAT	66	ABSENT
20424	M11_240389	11	Class II	GGGTGGCTTCCTTTTTAAAGGTTTGCAAGGCAAGCGGGGTCGTCCGTTTTGGTGGAAATAATATAT	66	ABSENT
20436	M11_240403	11	Class II	GGGTGGCTTCCTTTTTAAAGGTTTGCAAGGCAAGCGGGGTCGTCCGTTTTGGTGGAAATAATATAT	66	ABSENT
20444	M11_240417	11	Class II	GGGTGGCTTCCTTTTTAAAGGTTTGCAAGGCAAGCGGGGTCGTCCGTTTTGGTGGAAATAATATAT	66	ABSENT
20449	M11_240427	11	Class II	GGGTGGCTTCCTTTTTAAAGGTTTGCAAGGCAAGCGGGGTCGTCCGTTTTGGTGGAAATAATATAT	66	ABSENT
314	D1	11	Class II	GGGTGGCTTCCTTTTTAAAGGTTTGCAAGGCAAGCGGGGTCGTCCGTTTTGGTGGAAATAATATAT	66	ABSENT
343	500	11	Class II	GGGTGGCTTCCTTTTTAAAGGTTTGCAAGGCAAGCGGGGTCGTCCGTTTTGGTGGAAATAATATAT	66	ABSENT
344	F1576	11	Class II	GGGTGGCTTCCTTTTTAAAGGTTTGCAAGGCAAGCGGGGTCGTCCGTTTTGGTGGAAATAATATAT	66	ABSENT
349	38VI	11	Class II	GGGTGGCTTCCTTTTTAAAGGTTTGCAAGGCAAGCGGGGTCGTCCGTTTTGGTGGAAATAATATAT	66	ABSENT
369	M597	11	Class II	GGGTGGCTTCCTTTTTAAAGGTTTGCAAGGCAAGCGGGGTCGTCCGTTTTGGTGGAAATAATATAT	66	ABSENT
391	90/188311	11	Class II	GGGTGGCTTCCTTTTTAAAGGTTTGCAAGGCAAGCGGGGTCGTCCGTTTTGGTGGAAATAATATAT	66	ABSENT
436	NGP20	11	Class II	GGGTGGCTTCCTTTTTAAAGGTTTGCAAGGCAAGCGGGGTCGTCCGTTTTGGTGGAAATAATATAT	66	ABSENT
468	BRAZ10	11	Class II	GGGTGGCTTCCTTTTTAAAGGTTTGCAAGGCAAGCGGGGTCGTCCGTTTTGGTGGAAATAATATAT	66	ABSENT
507	MA-5756	11	Class II	GGGTGGCTTCCTTTTTAAAGGTTTGCAAGGCAAGCGGGGTCGTCCGTTTTGGTGGAAATAATATAT	66	ABSENT
644	L93/4286	11	Class II	GGGTGGCTTCCTTTTTAAAGGTTTGCAAGGCAAGCGGGGTCGTCCGTTTTGGTGGAAATAATATAT	66	ABSENT
698	FAM18	11	Class II	GGGTGGCTTCCTTTTTAAAGGTTTGCAAGGCAAGCGGGGTCGTCCGTTTTGGTGGAAATAATATAT	66	ABSENT
*atypical pilE sequence
ND: not determined due to lack of flanking sequence
Nb. in isolates with class II pilE the Sma/Cla sequence is not located adjacent to pilE.
