# Supplementary material for: Sequence, distribution and chromosomal context of class I and class II pilin genes of Neisseria meningitidis identified in whole genome sequences
Source: BMC Genomics. 2014 Apr 1;15:253. doi: 10.1186/1471-2164-15-253 (PMC4023411; doi:10.1186/1471-2164-15-253)
Supplement: Additional file 8 — Non-pathogenic Neisseria isolates examined in this study. Table describing the origin and details of the non-pathogenic Neisseria WGS analysed in this work. The number of putative pilE genes identified is also indicated. [file 1471-2164-15-253-S8.xlsx]

## Sheet: Sheet1
PubMLST ID	ISOLATE	COUNTRY	YEAR	DISEASE	SPECIES	ST	ORIGINa	No. OF PILIN GENES
19077	CCUG 50858 T	USA	2003	other	Neisseria bacilliformis	9330	Human wound, 53 yr old man, submandibular, carcinoma	nd
19078	CCUG 56775 T	Germany	1962		Neisseria canis		Mammal, oral muocsa of dog	No homologue
14731	ATCC 14685	Unknown			Neisseria cinerea	3579	Human nasopharynx, normal mucosa of man	2
19079	CCUG 346 T	Unknown			Neisseria cinerea	9331		2
19080	CCUG 5746	Sweden	1977		Neisseria cinerea	9332	Human eye (baby)	1
19081	CCUG 25879	Sweden	1989		Neisseria cinerea	9333	Human urine (kidney malfunction, fever)	2
19082	CCUG 27178 A	Unknown	1983		Neisseria cinerea	9334	proctitis	2
19088	CCUG 28662	Sweden	1991		Neisseria cinerea	9338	Human eye (newborn)	2
19083	CCUG 53898	Unknown			Neisseria dentiae	9335	Dental plaque of domestic cow	2
14740	ATCC 29315	Unknown			Neisseria elongata subsp. glycolytica	9806	Human throat, pharyngitis	2
2872	SK114	Unknown			Neisseria flavescens			2
14732	NRL30031	Unknown			Neisseria flavescens	3576		2
19086	CCUG 17913 T*	USA			Neisseria flavescens	3576	Human cerebrospinal fluid, fatal meningitis	2
19087	CCUG 806	Unknown			Neisseria flavescens	3576		2
1771	030-24	UK	1999	carrier	Neisseria lactamica	585	Human throat (child)	nd
1772	014-24	UK	1998	carrier	Neisseria lactamica	586	Human throat (child)	1
1787	09002S1	UK	1999	carrier	Neisseria lactamica	601	Human throat (child)	1
1790	8206	UK	2000	carrier	Neisseria lactamica	604	Human throat (child)	nd
4945	Y92-1009	UK	1992	carrier	Neisseria lactamica	3493	Throat swab	1
5544	ATCC 23970	USA	1969	carrier	Neisseria lactamica	3787	Throat swab	1
8851	020-06	UK	1997	carrier	Neisseria lactamica	640	Throat swab	1
19089	CCUG 41451 T*	Unknown		carrier	Neisseria macacae	9339	Rhesus monkey, oropharynx	2
3565	ATCC 25996	Unknown			Neisseria mucosa	8082	Human pharyngeal mucosa	2
19090	CCUG 12106	Sweden	1982		Neisseria mucosa	9340	Human peritonitis due to dialysis	2
19093	CCUG 32036	Sweden	1993	carrier	Neisseria mucosa		Human sputum	nd
19094	CCUG 32112	Sweden	1993		Neisseria mucosa		Human blood	2
19091	CCUG 26878 T	Unknown		carrier	Neisseria oralis		Pharyngal mucosa	2
14730	ATCC 43768	Belgium			Neisseria polysaccharea	3557		1
19095	CCUG 18031	Germany	1984	carrier	Neisseria polysaccharea	3557	Human throat	1
19096	CCUG 24845	Unknown		carrier	Neisseria polysaccharea	3581	Human throat, healthy child	1
19097	CCUG 24846	Unknown		carrier	Neisseria polysaccharea	3574	Human throat, healthy child	1
19098	CCUG 27182	Unknown			Neisseria polysaccharea	9811	unknown	1
2863	ATCC 29256*	Unknown			Neisseria sicca	8081	human pharyngeal mucosa, healthy man	2
19099	CCUG 431	Unknown			Neisseria sicca			2
19100	CCUG 24847*	Unknown			Neisseria sicca	9341		2
14733	NJ9703	Unknown			Neisseria subflava	9805		2
19084	CCUG 4788	Unknown			Neisseria subflava	9336		2
19085	CCUG 29761	Sweden	1992		Neisseria subflava	9337	human	2
19092	CCUG 7826	Sweden	1979		Neisseria subflava	10174	Human urine	2
19101	CCUG 24918	Sweden	1989	carrier	Neisseria subflava	9342	Human sputum	2
19102	CCUG 23930 T	Unknown		carrier	Neisseria subflava	9344	Human throat	2
19103	CCUG 800	Unknown			Neisseria subflava	9343		2
19104	CCUG 801	Unknown			Neisseria subflava	9343		2
19105	CCUG 24960	Unknown			Neisseria subflava	9344		2
19106	CCUG 25198	Sweden	1989	other	Neisseria subflava	9345	Human oral mucosa, pathological changes of mucosa	2
19107	CCUG 4007 T	Sweden	1974		Neisseria weaveri	9346	Dog’s ear	ndb
a origin described in [1]
b pilE gene incomplete on contig
nd : not determined due to insufficient contiguous sequence
*: species reclassifications have been suggested for these isoaltes: see Bennett JS, Jolley KA, Maiden MC: genome sequene analyses show that Neisseria oralis is the same species as Neisseria mucosa var. heidelberensis. IJSEM 2013, 63: 3920-3926
[1] Bennett JS, Jolley KA, Earle SG, Corton C, Bentley SD, Parkhill J, Maiden MC: A genomic approach to bacterial taxonomy: an examination and proposed reclassification of species within the genus Neisseria. Microbiology 2012, 158(Pt 6):1570-1580.
